# Supplementary material for: Wound Care Self-Efficacy Assessment of Italian Registered Nurses and Wound Care Education in Italian Nursing Education System: A Cross-Sectional Study
Source: Nurs Rep. 2022 Sep 18;12(3):674–84. doi: 10.3390/nursrep12030067 (PMC9506369; doi:10.3390/nursrep12030067)
Supplement: Supplementary file 1 [file nursrep-12-00067-s001.zip]

Archive with 1 entries (1 files):
- nursrep-1894396-supplementary.pdf
